# Supplementary material for: Enhanced Stability and Bioactivity of Natural Anticancer Topoisomerase I Inhibitors through Cyclodextrin Complexation
Source: Pharmaceutics. 2021 Oct 3;13(10):1609. doi: 10.3390/pharmaceutics13101609 (PMC8537677; doi:10.3390/pharmaceutics13101609)
Supplement: Supplementary file 1 [file pharmaceutics-13-01609-s001.zip]

Archive with 1 entries (1 files):
- pharmaceutics-1392826-SM.pdf
